# Supplementary material for: Deciphering the Genomic Traits of Multi-Enterocin-Producing E. faecium 1702 from Bottarga: A WGS-Based Characterization
Source: Microorganisms. 2025 Dec 23;14(1):35. doi: 10.3390/microorganisms14010035 (PMC12844089; doi:10.3390/microorganisms14010035)
Supplement: Supplementary file 1 [file microorganisms-14-00035-s001.zip]

Archive with 1 entries (1 files):
- microorganisms-3936474-supplementary.pdf
